# Supplementary material for: Genomic and Physiological Properties of a Facultative Methane-Oxidizing Bacterial Strain of Methylocystis sp. from a Wetland
Source: Microorganisms. 2020 Nov 2;8(11):1719. doi: 10.3390/microorganisms8111719 (PMC7716213; doi:10.3390/microorganisms8111719)
Supplement: Supplementary file 1 [file microorganisms-08-01719-s001.zip]

Archive with 7 entries (7 files):
- 1.Supplementary_Information.docx
- 2.Supplementary_Tables.docx
- 3.Supplementary_TableS2.xlsx
- 4.Supplementary_Figure_1.pptx
- 5.Supplementary_Figure_2.pptx
- 6.Supplementary_Figure_3.pptx
- 7.Supplementary_Figure_4.pptx
