# Supplementary material for: Genomic and Physiological Properties of a Facultative Methane-Oxidizing Bacterial Strain of Methylocystis sp. from a Wetland
Source: Microorganisms. 2020 Nov 2;8(11):1719. doi: 10.3390/microorganisms8111719 (PMC7716213; doi:10.3390/microorganisms8111719)
Supplement: Supplementary file 1 [file microorganisms-08-01719-s001.zip › 3.Supplementary_TableS2.xlsx]

## Sheet: Table S2
Table S2. AAI results of the genera Methylocystis and Methylosinus
Strains	Methylocystis_sp._B8_VBTZ01	Methylocystis_sp._SB2_AYNA01	Methylocystis_sp._MitZ-2018_PYDU01	Methylocystis_rosea_BRCS1_CP044328	Methylocystis_rosea_SV97_ARCT01	Methylocystis_rosea_GW6_CP034086	Methylocystaceae_bacterium_X1_MetaBAT.5_VKGZ01	Methylocystaceae_bacterium_X3_MetaBAT.1_WSXZ01	Methylocystis_sp._FS_JABVWW01	Methylocystis_hirsuta_CSC1_QWDD01	Methylocystis_sp._SC2_HE956757	Methylocystis_sp._ATCC_49242_AEVM02	Methylocystis_sp._BC.3.87_PERY01	Methylocystis_parvus_BRCS2_CP044331	Methylocystis_parvus_OBBP_AJTV01	Methylocystis_sp._MJC1_JAAFZE01	Rhizobiales_bacterium_AWTP1-1_RXIY01	Methylocystaceae_bacterium_F1-120-MAGs183_SXNA01	Methylocystaceae_bacterium_WB9_3_107_RGXI01	Methylocystis_heyeri_H2_CP046052	Methylocystis_sp._KS32_PHSQ01	Methylocystaceae_bacterium_bog_906_PLAI01	Methylocystaceae_bacterium_bog_907_PKZX01	Methylocystaceae_bacterium_bog_918_PMFK01	Methylocystaceae_bacterium_bog_882_PMPT01	Methylocystaceae_bacterium_bog_941_PLVF01	Methylocystaceae_bacterium_bog_917_PMGC01	Methylocystaceae_bacterium_palsa_923_PLZT01	Methylocystis_bryophila_S285_CP019948	Methylocystaceae_bacterium_FeB_33_PQAN01	Methylosinus_sp._Ce-a6_BGJX01	Methylosinus_sp._C49_AP022332	Methylocystis_sp._LW5_JMKQ01	Methylosinus_sp._sav-2_SOEJ01	Methylosinus_sp._R-45379_LUUM01	Methylosinus_sp._LW3_AZUO01	Methylosinus_sp._PW1_JQNK01	Methylosinus_sp._LW4_ARAB01	Methylosinus_sporium_DSM17706_PUIV01	Methylosinus_sporium_DSM17706_BGJY01	Methylosinus_sporium_SM89A_VJMF01	Methylosinus_sp._RM1_WOVC01	Methylosinus_trichosporium_OB3b_CP023737	Methylosinus_sp._3S-1_LXWX01	Methylosinus_trichosporium_OB3b_ADVE02	completeness*
Methylocystis_sp._B8_VBTZ01		86.84	86.55	86.9	86.67	86.8	86.69	86.36	86.81	86.74	86.72	76.88	75.33	74.8	74.87	74.58	74.93	70.94	70.45	69.75	70.28	70.07	69.65	69.79	69.39	69.44	69.41	69.5	68.51	69.85	69.38	69.13	69.09	69.07	68.97	69.03	69.08	69.09	69.34	69.05	69.1	69.13	69.18	69.14	68.97	98.89
Methylocystis_sp._SB2_AYNA01	86.84		97.63	97.76	96.82	96.29	95.6	95.4	93.9	93.33	93.1	76.83	75.26	74.72	74.64	74.63	75.27	70.92	70.02	69.75	70.25	70.29	69.98	69.82	69.5	69.42	69.62	69.52	68.21	69.59	69.7	69.35	69.26	69.12	69.12	69.18	69.34	69.23	69.49	69.32	69.28	69.33	69.22	69.11	69.06	100
Methylocystis_sp._MitZ-2018_PYDU01	86.55	97.63		97.76	96.45	96.06	95.41	95.22	93.55	92.79	92.52	75.6	75.32	74.65	74.53	74.17	74.72	70.67	69.41	69.71	70.25	70.16	69.92	69.82	69.46	69.49	69.49	69.38	68.1	70.83	70.31	69.78	70.35	70.11	70.32	70.81	69.75	69.89	69.76	74.5	71.43	71.41	69.82	69.74	69.81	99.68
Methylocystis_rosea_BRCS1_CP044328	86.9	97.76	97.76		97.06	96.47	95.85	95.68	94.15	93.45	93.09	76.66	75.21	74.62	74.56	74.49	75.17	70.9	70.11	69.67	70.27	70.47	69.97	70.09	69.6	69.7	69.72	69.63	68.4	69.72	69.72	69.18	69.04	68.88	68.86	68.99	69.21	69.12	69.51	69.3	69.09	69.35	69.28	69.14	69.17	99.68
Methylocystis_rosea_SV97_ARCT01	86.67	96.82	96.45	97.06		96.35	95.61	95.36	93.94	93.23	92.88	76.52	75.13	74.48	74.43	74.3	74.85	70.74	69.96	69.72	70.12	70.14	69.82	69.81	69.38	69.44	69.58	69.63	68.27	69.75	69.41	69.07	68.91	68.8	68.69	68.92	69.08	69.01	69.29	69.07	68.93	69.04	69	68.89	68.87	100
Methylocystis_rosea_GW6_CP034086	86.8	96.29	96.06	96.47	96.35		95.29	95.1	93.88	93.08	93.05	76.58	75.24	74.44	74.35	74.37	75.12	70.66	70.07	69.52	70.26	70.12	69.68	69.7	69.2	69.32	69.38	69.43	68.11	69.74	69.54	69.14	69.18	68.95	68.78	69.15	69.22	69.17	69.55	69.32	69.06	69.28	69.14	69	69.07	99.37
Methylocystaceae_bacterium_X1_MetaBAT.5_VKGZ01	86.69	95.6	95.41	95.85	95.61	95.29		99.78	93.58	92.78	92.63	76.28	75.23	74.59	74.4	74.13	74.98	70.65	69.64	69.53	70.18	69.99	69.68	69.71	69.31	69.35	69.55	69.38	68.19	69.59	69.47	69.14	68.87	68.95	68.86	68.92	68.92	69.04	69.37	69.18	69.08	69.04	68.98	68.91	68.83	99.37
Methylocystaceae_bacterium_X3_MetaBAT.1_WSXZ01	86.36	95.4	95.22	95.68	95.36	95.1	99.78		93.19	92.45	92.37	75.97	75.06	74.5	74.29	74.02	74.72	70.47	69.48	69.38	69.81	69.76	69.33	69.5	69.08	69.16	69.33	69.3	68	69.38	69.28	68.96	68.6	68.71	68.61	68.68	68.75	68.89	69.25	69.06	68.89	68.9	68.8	68.76	68.62	98.75
Methylocystis_sp._FS_JABVWW01	86.81	93.9	93.55	94.15	93.94	93.88	93.58	93.19		94.9	93.65	76.67	75.3	74.76	74.51	74.45	74.81	70.81	69.95	69.96	70.4	69.96	69.5	69.55	69.25	69.25	69.33	69.29	68.13	69.8	69.47	69.37	69.09	69.01	69.03	69.16	68.99	69.12	69.57	69.35	69.19	69.31	69.12	69.07	69	99.37
Methylocystis_hirsuta_CSC1_QWDD01	86.74	93.33	92.79	93.45	93.23	93.08	92.78	92.45	94.9		93.73	76.41	75.13	74.53	74.3	74.45	74.79	70.67	69.81	69.85	70.32	69.99	69.58	69.57	69.17	69.32	69.38	69.27	68.16	69.74	69.27	69.16	69.04	68.85	68.86	68.91	68.82	69.05	69.46	69.38	68.99	69.2	68.97	68.89	68.92	99.37
Methylocystis_sp._SC2_HE956757	86.72	93.1	92.52	93.09	92.88	93.05	92.63	92.37	93.65	93.73		76.58	75.05	74.51	74.4	74.35	75.1	70.61	70.08	69.7	70.31	70.24	69.8	69.76	69.34	69.41	69.47	69.34	68.06	70	69.35	69.02	68.99	68.86	68.89	69.06	68.92	68.85	69.18	68.99	69.04	69	68.94	68.85	68.86	99.37
Methylocystis_sp._ATCC_49242_AEVM02	76.88	76.83	75.6	76.66	76.52	76.58	76.28	75.97	76.67	76.41	76.58		79.2	78.79	78.78	78.38	78.05	72.57	71.64	70.21	70.72	70.58	70.42	70.3	69.95	69.85	69.9	69.79	68.38	70.96	69.84	69.74	69.72	69.43	69.28	69.24	69.44	69.73	69.75	69.93	69.43	69.76	69.29	69.14	69.19	99.68
Methylocystis_sp._BC.3.87_PERY01	75.33	75.26	75.32	75.21	75.13	75.24	75.23	75.06	75.3	75.13	75.05	79.2		80.98	80.88	80.07	78.92	71.18	70.14	69.49	69.26	69.85	69.4	69.5	69.04	69.04	69	69.16	68	69.11	68.93	68.82	68.72	68.7	68.62	68.68	68.53	68.68	68.93	68.91	68.78	68.8	68.89	68.81	68.82	92.86
Methylocystis_parvus_BRCS2_CP044331	74.8	74.72	74.65	74.62	74.48	74.44	74.59	74.5	74.76	74.53	74.51	78.79	80.98		99.97	80.63	79.23	71.1	70.51	69.43	69.64	69.97	69.63	69.7	69.2	69.21	69.1	69.09	68.07	69.68	69.11	68.87	68.85	68.75	68.68	68.88	68.87	68.88	68.93	69.06	68.78	68.82	68.77	68.67	68.7	100
Methylocystis_parvus_OBBP_AJTV01	74.87	74.64	74.53	74.56	74.43	74.35	74.4	74.29	74.51	74.3	74.4	78.78	80.88	99.97		80.62	79.36	71.02	70.5	69.33	69.56	69.71	69.4	69.51	68.96	69.01	68.91	68.89	68.01	69.83	69.19	68.8	68.81	68.74	68.63	68.73	68.76	68.76	68.77	68.88	68.65	68.65	68.68	68.57	68.58	99.68
Methylocystis_sp._MJC1_JAAFZE01	74.58	74.63	74.17	74.49	74.3	74.37	74.13	74.02	74.45	74.45	74.35	78.38	80.07	80.63	80.62		79.2	71.4	70.41	69.53	69.69	69.55	69.14	69.22	69.02	68.93	68.8	68.94	67.51	69.46	69.09	68.89	69.05	68.83	68.65	68.74	68.49	68.87	69.06	68.93	68.74	68.79	68.85	68.63	68.77	99.37
Rhizobiales_bacterium_AWTP1-1_RXIY01	74.93	75.27	74.72	75.17	74.85	75.12	74.98	74.72	74.81	74.79	75.1	78.05	78.92	79.23	79.36	79.2		71.14	70.43	69.3	69.61	69.23	68.95	69.07	68.5	68.51	68.51	68.34	68	69.46	68.94	68.78	68.68	68.6	68.52	68.71	68.83	68.68	69.29	69.02	68.92	68.9	68.6	68.46	68.58	99.37
Methylocystaceae_bacterium_F1-120-MAGs183_SXNA01	70.94	70.92	70.67	70.9	70.74	70.66	70.65	70.47	70.81	70.67	70.61	72.57	71.18	71.1	71.02	71.4	71.14		75.28	67.49	67.19	67.24	67.13	66.67	66.77	66.59	66.5	66.31	65.49	66.98	66.9	66.86	66.74	66.65	66.54	66.49	66.55	66.66	66.81	66.77	66.65	66.79	66.44	66.41	66.37	87.53
Methylocystaceae_bacterium_WB9_3_107_RGXI01	70.45	70.02	69.41	70.11	69.96	70.07	69.64	69.48	69.95	69.81	70.08	71.64	70.14	70.51	70.5	70.41	70.43	75.28		66.76	66.66	66.66	66.38	66.22	65.96	66.22	65.86	65.31	65.19	66.32	66.4	66.43	66.3	66.2	66.17	65.94	66.14	66.35	66.52	65.93	65.89	66.24	66.18	65.98	66.01	87.56
Methylocystis_heyeri_H2_CP046052	69.75	69.75	69.71	69.67	69.72	69.52	69.53	69.38	69.96	69.85	69.7	70.21	69.49	69.43	69.33	69.53	69.3	67.49	66.76		80.78	74.66	74.65	74.49	73.93	74.1	74.11	73.75	70.61	69.57	69.08	68.82	68.9	68.68	68.55	68.52	68.78	68.72	69.13	68.99	68.94	69.03	68.7	68.82	68.75	99.69
Methylocystis_sp._KS32_PHSQ01	70.28	70.25	70.25	70.27	70.12	70.26	70.18	69.81	70.4	70.32	70.31	70.72	69.26	69.64	69.56	69.69	69.61	67.19	66.66	80.78		76.13	75.73	75.71	75.31	75.25	75.23	74.9	71.23	70.09	69.08	69.17	69	68.91	69.06	69.35	68.98	69.26	69.02	69.26	69.39	69.17	68.89	68.87	68.83	94.36
Methylocystaceae_bacterium_bog_906_PLAI01	70.07	70.29	70.16	70.47	70.14	70.12	69.99	69.76	69.96	69.99	70.24	70.58	69.85	69.97	69.71	69.55	69.23	67.24	66.66	74.66	76.13		99.44	99.38	99.29	99.31	99.35	93.12	70.78	70.33	69.47	69.53	69.38	69.29	69.24	69.3	69.29	69.3	69.26	69.2	69.29	69.28	69.18	69.14	69.06	92.13
Methylocystaceae_bacterium_bog_907_PKZX01	69.65	69.98	69.92	69.97	69.82	69.68	69.68	69.33	69.5	69.58	69.8	70.42	69.4	69.63	69.4	69.14	68.95	67.13	66.38	74.65	75.73	99.44		99.16	99.11	99.16	99.21	93.04	70.64	70.21	69.3	69.28	69.08	69.01	69.02	69.04	69.08	69.09	69.05	69.02	69.01	69.03	68.81	68.88	68.76	89.17
Methylocystaceae_bacterium_bog_918_PMFK01	69.79	69.82	69.82	70.09	69.81	69.7	69.71	69.5	69.55	69.57	69.76	70.3	69.5	69.7	69.51	69.22	69.07	66.67	66.22	74.49	75.71	99.38	99.16		99.28	99.16	99.16	92.97	70.56	69.96	69.27	69.25	69.19	69.13	69.04	69.05	69.11	69.04	69.1	69.04	68.95	69.01	68.86	68.86	68.86	90.08
Methylocystaceae_bacterium_bog_882_PMPT01	69.39	69.5	69.46	69.6	69.38	69.2	69.31	69.08	69.25	69.17	69.34	69.95	69.04	69.2	68.96	69.02	68.5	66.77	65.96	73.93	75.31	99.29	99.11	99.28		98.93	99.05	93.03	70.23	69.72	68.91	68.95	68.86	68.77	68.69	68.8	68.83	68.76	68.66	68.73	68.64	68.71	68.52	68.49	68.38	81.95
Methylocystaceae_bacterium_bog_941_PLVF01	69.44	69.42	69.49	69.7	69.44	69.32	69.35	69.16	69.25	69.32	69.41	69.85	69.04	69.21	69.01	68.93	68.51	66.59	66.22	74.1	75.25	99.31	99.16	99.16	98.93		99.1	92.71	70.11	69.64	68.87	68.85	68.76	68.7	68.66	68.74	68.77	68.65	68.62	68.61	68.63	68.55	68.55	68.49	68.37	89.52
Methylocystaceae_bacterium_bog_917_PMGC01	69.41	69.62	69.49	69.72	69.58	69.38	69.55	69.33	69.33	69.38	69.47	69.9	69	69.1	68.91	68.8	68.51	66.5	65.86	74.11	75.23	99.35	99.21	99.16	99.05	99.1		92.94	70.21	69.79	68.92	68.82	68.73	68.74	68.6	68.56	68.71	68.62	68.72	68.69	68.7	68.62	68.51	68.56	68.39	90.62
Methylocystaceae_bacterium_palsa_923_PLZT01	69.5	69.52	69.38	69.63	69.63	69.43	69.38	69.3	69.29	69.27	69.34	69.79	69.16	69.09	68.89	68.94	68.34	66.31	65.31	73.75	74.9	93.12	93.04	92.97	93.03	92.71	92.94		70.08	69.16	68.5	68.52	68.27	68.27	68.23	68.18	68.32	68.44	68.31	68.24	68.27	68.49	67.95	67.99	67.95	87.43
Methylocystis_bryophila_S285_CP019948	68.51	68.21	68.1	68.4	68.27	68.11	68.19	68	68.13	68.16	68.06	68.38	68	68.07	68.01	67.51	68	65.49	65.19	70.61	71.23	70.78	70.64	70.56	70.23	70.11	70.21	70.08		67.68	67.63	67.33	67.44	67.26	67.37	67.43	67.41	67.49	67.66	67.42	67.4	67.44	67.31	67.36	67.37	97.81
Methylocystaceae_bacterium_FeB_33_PQAN01	69.85	69.59	70.83	69.72	69.75	69.74	69.59	69.38	69.8	69.74	70	70.96	69.11	69.68	69.83	69.46	69.46	66.98	66.32	69.57	70.09	70.33	70.21	69.96	69.72	69.64	69.79	69.16	67.68		77.33	76.31	76.14	76.04	76.17	76.48	76.28	75.98	76.45	76.69	76.34	76.49	75.76	75.84	75.8	88.08
Methylosinus_sp._Ce-a6_BGJX01	69.38	69.7	70.31	69.72	69.41	69.54	69.47	69.28	69.47	69.27	69.35	69.84	68.93	69.11	69.19	69.09	68.94	66.9	66.4	69.08	69.08	69.47	69.3	69.27	68.91	68.87	68.92	68.5	67.63	77.33		87.5	87.2	87.19	87.24	87.39	87.23	87.24	87.51	87.26	87.34	87.42	78.3	78.4	78.23	99.84
Methylosinus_sp._C49_AP022332	69.13	69.35	69.78	69.18	69.07	69.14	69.14	68.96	69.37	69.16	69.02	69.74	68.82	68.87	68.8	68.89	68.78	66.86	66.43	68.82	69.17	69.53	69.28	69.25	68.95	68.85	68.82	68.52	67.33	76.31	87.5		95.28	95.25	95.37	95.2	95.19	94.67	91.36	91.14	91.12	91.39	77.71	77.77	77.72	100
Methylocystis_sp._LW5_JMKQ01	69.09	69.26	70.35	69.04	68.91	69.18	68.87	68.6	69.09	69.04	68.99	69.72	68.72	68.85	68.81	69.05	68.68	66.74	66.3	68.9	69	69.38	69.08	69.19	68.86	68.76	68.73	68.27	67.44	76.14	87.2	95.28		99.99	98.67	98.78	94.92	93.99	90.99	90.8	90.69	90.83	77.65	77.81	77.83	100
Methylosinus_sp._sav-2_SOEJ01	69.07	69.12	70.11	68.88	68.8	68.95	68.95	68.71	69.01	68.85	68.86	69.43	68.7	68.75	68.74	68.83	68.6	66.65	66.2	68.68	68.91	69.29	69.01	69.13	68.77	68.7	68.74	68.27	67.26	76.04	87.19	95.25	99.99		98.66	98.89	94.96	93.98	90.97	90.72	90.69	90.74	77.46	77.71	77.64	100
Methylosinus_sp._R-45379_LUUM01	68.97	69.12	70.32	68.86	68.69	68.78	68.86	68.61	69.03	68.86	68.89	69.28	68.62	68.68	68.63	68.65	68.52	66.54	66.17	68.55	69.06	69.24	69.02	69.04	68.69	68.66	68.6	68.23	67.37	76.17	87.24	95.37	98.67	98.66		99.04	94.64	93.94	91	90.72	90.67	90.69	77.74	78.02	77.91	99.06
Methylosinus_sp._LW3_AZUO01	69.03	69.18	70.81	68.99	68.92	69.15	68.92	68.68	69.16	68.91	69.06	69.24	68.68	68.88	68.73	68.74	68.71	66.49	65.94	68.52	69.35	69.3	69.04	69.05	68.8	68.74	68.56	68.18	67.43	76.48	87.39	95.2	98.78	98.89	99.04		94.94	94.16	91.05	90.77	90.78	90.62	78.02	78.19	78.23	100
Methylosinus_sp._PW1_JQNK01	69.08	69.34	69.75	69.21	69.08	69.22	68.92	68.75	68.99	68.82	68.92	69.44	68.53	68.87	68.76	68.49	68.83	66.55	66.14	68.78	68.98	69.29	69.08	69.11	68.83	68.77	68.71	68.32	67.41	76.28	87.23	95.19	94.92	94.96	94.64	94.94		95.25	90.66	90.33	90.5	90.24	77.48	77.57	77.45	100
Methylosinus_sp._LW4_ARAB01	69.09	69.23	69.89	69.12	69.01	69.17	69.04	68.89	69.12	69.05	68.85	69.73	68.68	68.88	68.76	68.87	68.68	66.66	66.35	68.72	69.26	69.3	69.09	69.04	68.76	68.65	68.62	68.44	67.49	75.98	87.24	94.67	93.99	93.98	93.94	94.16	95.25		90.52	90.3	90.33	90.4	77.58	77.69	77.59	99.69
Methylosinus_sporium_DSM17706_PUIV01	69.34	69.49	69.76	69.51	69.29	69.55	69.37	69.25	69.57	69.46	69.18	69.75	68.93	68.93	68.77	69.06	69.29	66.81	66.52	69.13	69.02	69.26	69.05	69.1	68.66	68.62	68.72	68.31	67.66	76.45	87.51	91.36	90.99	90.97	91	91.05	90.66	90.52		100	97.6	97.77	78.17	78.17	78.08	100
Methylosinus_sporium_DSM17706_BGJY01	69.05	69.32	74.5	69.3	69.07	69.32	69.18	69.06	69.35	69.38	68.99	69.93	68.91	69.06	68.88	68.93	69.02	66.77	65.93	68.99	69.26	69.2	69.02	69.04	68.73	68.61	68.69	68.24	67.42	76.69	87.26	91.14	90.8	90.72	90.72	90.77	90.33	90.3	100		97.52	97.66	78.04	78.05	78	100
Methylosinus_sporium_SM89A_VJMF01	69.1	69.28	71.43	69.09	68.93	69.06	69.08	68.89	69.19	68.99	69.04	69.43	68.78	68.78	68.65	68.74	68.92	66.65	65.89	68.94	69.39	69.29	69.01	68.95	68.64	68.63	68.7	68.27	67.4	76.34	87.34	91.12	90.69	90.69	90.67	90.78	90.5	90.33	97.6	97.52		98.03	77.97	77.94	77.97	99.74
Methylosinus_sp._RM1_WOVC01	69.13	69.33	71.41	69.35	69.04	69.28	69.04	68.9	69.31	69.2	69	69.76	68.8	68.82	68.65	68.79	68.9	66.79	66.24	69.03	69.17	69.28	69.03	69.01	68.71	68.55	68.62	68.49	67.44	76.49	87.42	91.39	90.83	90.74	90.69	90.62	90.24	90.4	97.77	97.66	98.03		78.11	78.16	78.16	99.84
Methylosinus_trichosporium_OB3b_CP023737	69.18	69.22	69.82	69.28	69	69.14	68.98	68.8	69.12	68.97	68.94	69.29	68.89	68.77	68.68	68.85	68.6	66.44	66.18	68.7	68.89	69.18	68.81	68.86	68.52	68.55	68.51	67.95	67.31	75.76	78.3	77.71	77.65	77.46	77.74	78.02	77.48	77.58	78.17	78.04	77.97	78.11		99.98	99.98	100
Methylosinus_sp._3S-1_LXWX01	69.14	69.11	69.74	69.14	68.89	69	68.91	68.76	69.07	68.89	68.85	69.14	68.81	68.67	68.57	68.63	68.46	66.41	65.98	68.82	68.87	69.14	68.88	68.86	68.49	68.49	68.56	67.99	67.36	75.84	78.4	77.77	77.81	77.71	78.02	78.19	77.57	77.69	78.17	78.05	77.94	78.16	99.98		99.99	98.29
Methylosinus_trichosporium_OB3b_ADVE02	68.97	69.06	69.81	69.17	68.87	69.07	68.83	68.62	69	68.92	68.86	69.19	68.82	68.7	68.58	68.77	68.58	66.37	66.01	68.75	68.83	69.06	68.76	68.86	68.38	68.37	68.39	67.95	67.37	75.8	78.23	77.72	77.83	77.64	77.91	78.23	77.45	77.59	78.08	78	77.97	78.16	99.98	99.99		100
*completeness analyzed by checkM
